# Supplementary material for: The Nutritional Value, Biochemical Traits, and Growth of Brassica oleracea Grown Under Red, Blue, and Combined Red–Blue LED Lighting
Source: Plants (Basel). 2025 Dec 4;14(23):3700. doi: 10.3390/plants14233700 (PMC12694474; doi:10.3390/plants14233700)
Supplement: Supplementary file 1 [file plants-14-03700-s001.zip]

Archive with 1 entries (1 files):
- plants-3980314-supplementary.pdf
